# Supplementary material for: Correction: Characteristics of Memory B Cells Elicited by a Highly Efficacious HPV Vaccine in Subjects with No Pre-existing Immunity
Source: PLoS Pathog. 2014 Dec 18;10(12):e1004612. doi: 10.1371/journal.ppat.1004612 (PMC4270803; doi:10.1371/journal.ppat.1004612)
Supplement: Table S1 — Primers used in this study, including specifications for the amplification PCR (e.g., designation of primer sets, annealing temperatures, etc.). (XLSX) [file ppat.1004612.s001.xlsx]

## Sheet: Sheet1
Table S1. Primers used in this study, including specifications for the amplification PCR (e.g., designation of primer sets, annealing temperatures, etc.).
Forward primer sets
VH set 1, Tm = 58°C		primer parts		VH set 2, Tm = 54°C		primer parts		VH set 3, Tm = 54°C		primer parts		Sequencing primers
VH5	ATGGGGTCAACCGCCATC	1		VH4 B	ATGAAACACCTGTGGTTCTTYCTC	2		VH1/7 C	ATGGACTGGATTTGGAGGR	2		3' IgG seq	AGTAGTCCTTGACCAGGCAG
VH3 E	ATGGAGTTYTGGCTGAGCTGG	2		VH2 B	GGACACACTTTGCTCCACG	1		VH1/7 A	ATGGACTGSACCTGGAG	2		3' IgA seq	TCACACTGAGTGGCTCCTG
VH3 G	ATGACGGAGTTTGGGCTGAG	1		VH2	ATGGACATACTTTGTTCCACGCTC	1		VH3	ATGGAGTTTGGGCTKAGCTG	2		3' CK seq	GTGCTGTCCTTGCTSTCCTGCT
VH3 B	ATGGAATTGGGGCTGAGCTG	1		VH5 B	GGGCCTCTCCACTTAAACC	1		VH2 C	ATGGACACACTTTGCTACACACTC	1		3' CL seq	GTGTGGCCTTGTTGGCTTG
VH3 C	ATGGAGTTGGGRCTGWGCTG	4		VH6 LEADER-A*	ATGTCTGTCTCCTTCCTCATC	1		VH3 D	ATGCAGTTTGTGCTGAGCTG	1
VH3 H	GGGCTCCGCTGGGTTTTC	1		VH4 A	ATGAARCAYCTGTGGTTCTTCC	4		VH3 F	ATGGAGTTTGGACTGAGCTGG	1
	Total primer parts	10		*adopted from Scheid et al. Science 2011	Total primer parts	10			Total primer parts	9
	final conc. per primer part (uM) in master mix	0.05			final conc. per primer part (uM) in master mix	0.05			final conc. per primer part (uM) in master mix	0.0555556		Cloning primers
												VH1/7 A EcoRI	TGAATTCCACCATGGACTGSACCTGGAG
VK set, Tm = 56°C		primer parts		VL set 1, Tm = 57°C		primer parts		VL set 2, Tm = 59°C		primer parts		VH1/7 C EcoRI	TGAATTCCACCATGGACTGGATTTGGAGGR
VK1	ATGAGGGTGCCCGCTCAG	1		VL1 B	ATGACCTGCTCCCCTCTC	1		VL2	CCTGGGCTCTGCTGCTCC	1		VH2 B EcoRI	TGAATTCCACCATGGACACACTTTGCTCCACG
VK1/2	CTCCCTGCTCAGCTCCTG	1		VL1 H/F	CRGCTTCCCTCTCCTCCTC	2		VL3 B	ATGGCATGGATCCCTCTCTTCCTC	1		VH2 C EcoRI	TGAATTCCACCATGGACACACTTTGCTACACACTC
VK1/2B	GTCCCTGCTCAGCTCCTG	1		VL1 C	ATGGCCTGGTCYCCTCTC	2		VL3 C	ATGGCCTGGATCCCTCTACTTCTC	1		VH2 EcoRI	TGAATTCCACCATGGACATACTTTGTTCCACGCTC
VK1/2C	GTCCCCGCTCAGCTCCTG	1		VL3	ATGGCCTGGACCGYTCTC	2		VL3 D	ATGGCCTGGATCCCTCTCC	1		VH3 EcoRI	TGAATTCCACCATGGAGTTTGGGCTKAGCTG
VK1/2D	GTCCTCGCTCAGCTCCTG	1		VL4	ATGGCYTGGACCCCACTC	2		VL3 E	ATGGCCTGGACCCCTCTC	1		VH3 B EcoRI	TGAATTCCACCATGGAATTGGGGCTGAGCTG
VK2	GCTCCTTGCTCAGCTTCTGG	1		VL5	ATGGCCTGGACTCCTCTC	1		VL6	ATGGCCTGGGCTCCACTAC	1		VH3 C EcoRI	TGAATTCCACCATGGAGTTGGGRCTGWGCTG
VK2B	CTCCCTGCTCAGCTCTTGG	1		VL8	ATGGCCTGGATGATGCTTCTC	1		VL10	ATGCCCTGGGCTCTGCTC	1		VH3 D EcoRI	TGAATTCCACCATGCAGTTTGTGCTGAGCTG
VK3A	ATGGAARCCCCAGCDCAG	6			Total primer parts	11		VL9	ATGGCCTGGGCTCCTCTG	1		VH3 E EcoRI	TGAATTCCACCATGGAGTTYTGGCTGAGCTGG
VK4	GTGTTGCAGACCCAGGTC	1			final conc. per primer part (uM) in master mix	0.0454545		VL4 B	ATGGCCTGGGTCTCCTTCTAC	1		VH3 F EcoRI	TGAATTCCACCATGGAGTTTGGACTGAGCTGG
VK5	GGTCCCAGGTTCACCTCC	1							Total primer parts	9		VH3 G EcoRI	TGAATTCCACCATGACGGAGTTTGGGCTGAG
	Total primer parts	15							final conc. per primer part (uM) in master mix	0.0555556		VH3 H EcoRI	TGAATTCCACCATGGAACTGGGGCTCCGCTGGGTTTTC
	final conc. per primer part (uM) in master mix	0.0333333										VH4 A EcoRI	TGAATTCCACCATGAARCAYCTGTGGTTCTTCC
												VH4 B EcoRI	TGAATTCCACCATGAAACACCTGTGGTTCTTYCTC
												VH5 EcoRI	TGAATTCCACCATGGGGTCAACCGCCATC
Reverse primer		final conc. in master mix (uM)	Master mix									VH5 B EcoRI	TGAATTCCACCATGCAAGTGGGGGCCTCTCCACTTAAACC
3' IgG	GTTCKGGGAAGTAGTCCTTGAC	0.15	VH mix 1									VH6 A EcoRI	TGAATTCCACCATGTCTGTCTCCTTCCTCATC
3' IgG	GTTCKGGGAAGTAGTCCTTGAC	0.15	VH mix 2									3' IgG ApaI	CAGGGGGAAGACSGATGG
3' IgG	GTTCKGGGAAGTAGTCCTTGAC	0.166667	VH mix 3									VK1 EcoRI	TGAATTCCACCATGGACATGAGGGTGCCCGCTCAG
3' Cμ CH1**	GGGAATTCTCACAGGAGACGA	0.15	VH mix 1									VK1/2 EcoRI	TGAATTCCACCATGAGGCTCCCTGCTCAGCTCCTG
3' Cμ CH1**	GGGAATTCTCACAGGAGACGA	0.15	VH mix 2									VK1/2B EcoRI	TGAATTCCACCATGGACATGAGGGTCCCTGCTCAGCTCCTG
3' Cμ CH1**	GGGAATTCTCACAGGAGACGA	0.166667	VH mix 3									VK1/2C EcoRI	TGAATTCCACCATGGACATGAKGGTCCCCGCTCAGCTCCTG
3' IgA	CTTTCGCTCCAGGTCACAC	0.15	VH mix 1									VK1/2D EcoRI	TGAATTCCACCATGGACATGAGRGTCCTCGCTCAGCTCCTG
3' IgA	CTTTCGCTCCAGGTCACAC	0.15	VH mix 2									VK2 EcoRI	TGAATTCCACCATGAGGCTCCTTGCTCAGCTTCTGG
3' IgA	CTTTCGCTCCAGGTCACAC	0.166667	VH mix 3									VK2B EcoRI	TGAATTCCACCATGAGGCTCCCTGCTCAGCTCTTGG
3′ Cκ 543**	GTTTCTCGTAGTCTGCTTTGCTCA	0.1	VK mix									VK3A EcoRI	TGAATTCCACCATGGAARCCCCAGCDCAG
3' CL	CAGTGTGGCCTTGTTGGCTTG	0.136364	VL mix 1									VK3A EcoRI B	TGAATTCCACCATGGAACCATGGAAGCCCCAGCDCAG
3' CL	CAGTGTGGCCTTGTTGGCTTG	0.166667	VL mix 2									VK4 EcoRI	TGAATTCCACCATGGTGTTGCAGACCCAGGTC
** adopted from Tiller et al. J Immunol Methods 2008												VK5 EcoRI	TGAATTCCACCATGGGGTCCCAGGTTCACCTCC
												3' CK XhoI	ATCAGTCTCGAGGATAGAAGTTATTCAGCAGGCACAC
												VL1 B EcoRI	TGAATTCCACCATGACCTGCTCCCCTCTC
												VL1 H/F EcoRI	TGAATTCCACCATGGCCRGCTTCCCTCTCCTCCTC
												VL1 C EcoRI	TGAATTCCACCATGGCCTGGTCYCCTCTC
												VL2 EcoRI	TGAATTCCACCATGGCCTGGGCTCTGCTGCTCC
												VL3 EcoRI	TGAATTCCACCATGGCCTGGACCGYTCTC
												VL3 B EcoRI	TGAATTCCACCATGGCATGGATCCCTCTCTTCCTC
												VL3 C EcoRI	TGAATTCCACCATGGCCTGGATCCCTCTACTTCTC
												VL3 D EcoRI	TGAATTCCACCATGGCCTGGATCCCTCTCC
												VL3 E EcoRI	TGAATTCCACCATGGCCTGGACCCCTCTC
												VL4 EcoRI	TGAATTCCACCATGGCYTGGACCCCACTC
												VL4 B EcoRI	TGAATTCCACCATGGCCTGGGTCTCCTTCTAC
												VL5 EcoRI	TGAATTCCACCATGGCCTGGACTCCTCTC
												VL6 EcoRI	TGAATTCCACCATGGCCTGGGCTCCACTAC
												VL10 EcoRI	TGAATTCCACCATGCCCTGGGCTCTGCTC
												VL8 EcoRI	TGAATTCCACCATGGCCTGGATGATGCTTCTC
												VL9 EcoRI	TGAATTCCACCATGGCCTGGGCTCCTCTG
												3' CL XhoI	GCTTGAAGCTCCTCACTCGAGGGYGGGAACAGAGTG
